# Supplementary material for: A new, morphologically cryptic bush-cricket discovered on the basis of its song in the Carpathian Mountains (Insecta, Orthoptera, Tettigoniidae)
Source: Zookeys. 2017 Jun 14;(680):57–72. doi: 10.3897/zookeys.680.12835 (PMC5523380; doi:10.3897/zookeys.680.12835)
Supplement: XML Treatment for Isophya bucovinensis [file zookeys.680.12835-treatment1.xml]

<!DOCTYPE tp:taxon-treatment
  PUBLIC "-//TaxonX//DTD Taxonomic Treatment Publishing DTD v0 20100105//EN" "tax-treatment-NSO.dtd">
<tp:taxon-treatment xmlns:tp="http://www.plazi.org/taxpub"><tp:treatment-meta><kwd-group><label>Taxon classification</label><kwd><named-content xmlns:xlink="http://www.w3.org/1999/xlink" content-type="kingdom">Animalia</named-content></kwd><kwd><named-content xmlns:xlink="http://www.w3.org/1999/xlink" content-type="order">Orthoptera</named-content></kwd><kwd><named-content xmlns:xlink="http://www.w3.org/1999/xlink" content-type="family">Tettigoniidae</named-content></kwd></kwd-group><mixed-citation publication-type="journal"><person-group><name><surname>Iorgu</surname><given-names>Ionuţ Ştefan</given-names></name><name><surname>Iorgu</surname><given-names>Elena Iulia</given-names></name><name><surname>Szövényi</surname><given-names>Gergely</given-names></name><name><surname>Orci</surname><given-names>Kirill Márk</given-names></name></person-group><article-title>A new, morphologically cryptic bush-cricket discovered on the basis of its song in the Carpathian Mountains (<tp:taxon-name><tp:taxon-name-part taxon-name-part-type="class">Insecta</tp:taxon-name-part></tp:taxon-name>, <tp:taxon-name><tp:taxon-name-part taxon-name-part-type="order">Orthoptera</tp:taxon-name-part></tp:taxon-name>, <tp:taxon-name><tp:taxon-name-part taxon-name-part-type="family">Tettigoniidae</tp:taxon-name-part></tp:taxon-name>)</article-title><source>Zookeys</source><day>14</day><month>6</month><year>2017</year><volume>2017</volume><issue>680</issue><fpage>57</fpage><lpage>72</lpage><pub-id pub-id-type="doi">10.3897/zookeys.680.12835</pub-id></mixed-citation></tp:treatment-meta><tp:nomenclature><tp:taxon-name>
            <tp:taxon-name-part taxon-name-part-type="genus" reg="Isophya">Isophya</tp:taxon-name-part>
            <tp:taxon-name-part taxon-name-part-type="species" reg="bucovinensis">bucovinensis</tp:taxon-name-part>
            <object-id xmlns:xlink="http://www.w3.org/1999/xlink" content-type="zoobank" xlink:type="simple">http://zoobank.org/797AC7E6-0702-4510-AC0C-4C0E454EF81C</object-id>
          </tp:taxon-name><tp:taxon-status xmlns:xlink="http://www.w3.org/1999/xlink" xlink:type="simple">sp. n.</tp:taxon-status><xref ref-type="fig" rid="F1">Fig. 1A, B</xref></tp:nomenclature><tp:treatment-sec sec-type="type locality" id="SECID0EZMAC"><title>Type locality.</title><p>Romania, Eastern Carpathian Mountains, Călimani Mountains.</p></tp:treatment-sec><tp:treatment-sec sec-type="type material" id="SECID0E5MAC"><title>Type material.</title><p>
            <bold>Holotype</bold>: male. Original label: “Romania, Suceava County, Călimani Mountains, 12 Apostoli Peak, <named-content xmlns:xlink="http://www.w3.org/1999/xlink" content-type="dwc:verbatimCoordinates" xlink:type="simple"><named-content content-type="geo-json" specific-use="{&#34;type&#34;:&#34;Point&#34;,&#34;coordinates&#34;:[25.213896,47.221233]}" id="NCID0EJNAC" xlink:type="simple">47.221233°N, 25.213896°E</named-content></named-content>, alt. 1730 m asl, 2015.07.27, leg. I. Ș. Iorgu”, coll. “Grigore Antipa” National Museum of Natural History, Bucharest, Romania. <bold>Paratypes</bold>: 1 ♂ 1 ♀, labeled: “Romania, Suceava County, Gura Haitii, <named-content xmlns:xlink="http://www.w3.org/1999/xlink" content-type="dwc:verbatimCoordinates" xlink:type="simple"><named-content content-type="geo-json" specific-use="{&#34;type&#34;:&#34;Point&#34;,&#34;coordinates&#34;:[25.300690,47.226236]}" id="NCID0ETNAC" xlink:type="simple">47.226236°N, 25.300690°E</named-content></named-content>, alt. 990 m asl, 2012.06.21, leg. I. Ș. Iorgu”; 2 ♂♂ 2 ♀♀, labeled: “Romania, Suceava County, Călimani Mountains, meadow below Pietrosul Peak, <named-content xmlns:xlink="http://www.w3.org/1999/xlink" content-type="dwc:verbatimCoordinates" xlink:type="simple"><named-content content-type="geo-json" specific-use="{&#34;type&#34;:&#34;Point&#34;,&#34;coordinates&#34;:[25.191679,47.130767]}" id="NCID0E2NAC" xlink:type="simple">47.130767°N, 25.191679°E</named-content></named-content>, alt. 1800 m asl, 2012.07.20, leg. I. Ș. Iorgu”; 1 ♂ 1 ♀, labeled: “Romania, Suceava County, Suhard Mountains, Omu Peak, <named-content xmlns:xlink="http://www.w3.org/1999/xlink" content-type="dwc:verbatimCoordinates" xlink:type="simple"><named-content content-type="geo-json" specific-use="{&#34;type&#34;:&#34;Point&#34;,&#34;coordinates&#34;:[25.090278,47.507519]}" id="NCID0EDOAC" xlink:type="simple">47.507519°N, 25.090278°E</named-content></named-content>, alt. 1860 m asl, 2013.07.21, leg. I. Ș. Iorgu”; 2 ♂♂ 2 ♀♀, labeled: “Romania, Suceava County, Călimani Mountains, 12 Apostoli Peak, <named-content xmlns:xlink="http://www.w3.org/1999/xlink" content-type="dwc:verbatimCoordinates" xlink:type="simple"><named-content content-type="geo-json" specific-use="{&#34;type&#34;:&#34;Point&#34;,&#34;coordinates&#34;:[25.213896,47.221233]}" id="NCID0ELOAC" xlink:type="simple">47.221233°N, 25.213896°E</named-content></named-content>, alt. 1730 m asl, 2015.07.27, leg. I. Ș. Iorgu”; 2 ♀♀, labeled: “Romania, Suceava County, Călimani Mountains, 12 Apostoli Peak, <named-content xmlns:xlink="http://www.w3.org/1999/xlink" content-type="dwc:verbatimCoordinates" xlink:type="simple"><named-content content-type="geo-json" specific-use="{&#34;type&#34;:&#34;Point&#34;,&#34;coordinates&#34;:[25.212571,47.222835]}" id="NCID0ETOAC" xlink:type="simple">47.222835°N, 25.212571°E</named-content></named-content>, alt. 1730 m asl, 2016.09.03, leg. I. Ș. Iorgu”, all in coll. “Grigore Antipa” National Museum of Natural History, Bucharest, Romania; 3 ♂♂ 3 ♀♀, labeled: “Romania, Suceava County, Călimani Mountains, 12 Apostoli Peak, <named-content xmlns:xlink="http://www.w3.org/1999/xlink" content-type="dwc:verbatimCoordinates" xlink:type="simple"><named-content content-type="geo-json" specific-use="{&#34;type&#34;:&#34;Point&#34;,&#34;coordinates&#34;:[25.213896,47.221233]}" id="NCID0E2OAC" xlink:type="simple">47.221233°N, 25.213896°E</named-content></named-content>, alt. 1730 m asl, 2015.07.27, leg. I. Ș. Iorgu”, coll. Hungarian Natural History Museum, Budapest, Hungary.</p><p>
            <bold>Audio recordings</bold>: 1 ♂, Gura Haitii, 2012.06.21 (air temperature 25°C); 1 ♂, meadow below Pietrosul Peak, Călimani Mts., 2012.07.20 (22°C); 2 ♂♂ 3 ♀♀, meadow below Pietrosul Peak, Călimani Mts., 2012.07.20 (27°C); 3 ♂♂, Omu Peak, Suhard Mts., 2013.07.21 (25°C); 4 ♂♂ 2 ♀♀, 12 Apostoli Peak, Călimani Mts., 2015.07.27 (24°C).</p><fig id="F1" position="float" orientation="portrait"><label>Figure 1.</label><caption><p>
                <italic><tp:taxon-name><tp:taxon-name-part taxon-name-part-type="genus" reg="Isophya">Isophya</tp:taxon-name-part> <tp:taxon-name-part taxon-name-part-type="species" reg="bucovinensis">bucovinensis</tp:taxon-name-part></tp:taxon-name></italic> sp. n.: <bold>A</bold> female habitus <bold>B</bold> male habitus <bold>C</bold> habitat in Călimani Mountains, at 12 Apostoli Peak (1730 m asl) on 27 July 2015.</p></caption><graphic xmlns:xlink="http://www.w3.org/1999/xlink" xlink:href="zookeys-680-057-g001.jpg" position="float" orientation="portrait" xlink:type="simple" id="oo_140433.jpg"/></fig></tp:treatment-sec><tp:treatment-sec sec-type="material" id="SECID0EDAAE"><title>Other material.</title><p>
            <italic><tp:taxon-name><tp:taxon-name-part taxon-name-part-type="genus" reg="Isophya">Isophya</tp:taxon-name-part> <tp:taxon-name-part taxon-name-part-type="species" reg="bucovinensis">bucovinensis</tp:taxon-name-part></tp:taxon-name></italic> sp. n.: 1 ♂ 1 ♀, Romania, Suceava County, Călimani Mountains, <named-content xmlns:xlink="http://www.w3.org/1999/xlink" content-type="dwc:verbatimCoordinates" xlink:type="simple"><named-content content-type="geo-json" specific-use="{&#34;type&#34;:&#34;Point&#34;,&#34;coordinates&#34;:[25.200489,47.208928]}" id="NCID0EXAAE" xlink:type="simple">47.208928°N, 25.200489°E</named-content></named-content>, alt. 1640 m asl, 2015.07.27, leg. I. <!--PageBreak-->Ș. Iorgu; 2 ♂♂ 3 ♀♀, Romania, Suceava County, Călimani Mountains, <named-content xmlns:xlink="http://www.w3.org/1999/xlink" content-type="dwc:verbatimCoordinates" xlink:type="simple"><named-content content-type="geo-json" specific-use="{&#34;type&#34;:&#34;Point&#34;,&#34;coordinates&#34;:[25.197817,47.202448]}" id="NCID0EBBAE" xlink:type="simple">47.202448°N, 25.197817°E</named-content></named-content>, alt. 1620 m asl, 2015.07.28, leg. I. Ș. Iorgu; 1 ♂ 4 ♀♀, Romania, Suceava County, Călimani Mountains, <named-content xmlns:xlink="http://www.w3.org/1999/xlink" content-type="dwc:verbatimCoordinates" xlink:type="simple"><named-content content-type="geo-json" specific-use="{&#34;type&#34;:&#34;Point&#34;,&#34;coordinates&#34;:[25.178858,47.134651]}" id="NCID0EJBAE" xlink:type="simple">47.134651°N, 25.178858°E</named-content></named-content>, alt. 1680 m asl, 2016.08.07, leg. I. Ș. Iorgu. <italic><tp:taxon-name><tp:taxon-name-part taxon-name-part-type="genus" reg="Isophya">Isophya</tp:taxon-name-part> <tp:taxon-name-part taxon-name-part-type="species" reg="nagyi">nagyi</tp:taxon-name-part></tp:taxon-name></italic>: 10 ♂♂ 2 ♀♀ (audio recorded at 21.2–24°C), Romania, Suceava County, Călimani Mountains, <named-content xmlns:xlink="http://www.w3.org/1999/xlink" content-type="dwc:verbatimCoordinates" xlink:type="simple"><named-content content-type="geo-json" specific-use="{&#34;type&#34;:&#34;Point&#34;,&#34;coordinates&#34;:[25.256000,47.137000]}" id="NCID0E3BAE" xlink:type="simple">47.137°N, 25.256°E</named-content></named-content>, alt. 1340 m asl and <named-content xmlns:xlink="http://www.w3.org/1999/xlink" content-type="dwc:verbatimCoordinates" xlink:type="simple"><named-content content-type="geo-json" specific-use="{&#34;type&#34;:&#34;Point&#34;,&#34;coordinates&#34;:[25.267000,47.141000]}" id="NCID0EECAE" xlink:type="simple">47.141°N, 25.267°E</named-content></named-content>, alt. 1580 m asl, 2011.07.27, leg. K. M. Orci, G. Puskás &amp; G. Szövényi.</p></tp:treatment-sec><tp:treatment-sec sec-type="diagnosis" id="SECID0EJCAE"><title>Diagnosis.</title><p>Fastigium verticis approximately half as wide as scapus, male elytra short and narrow, slightly shorter than or as long as pronotum, reaching anterior part of second abdominal tergite. Length of cubital vein 3/4 of the width of pronotum <!--PageBreak-->posterior margin, forming an obtuse angle of nearly 110° at the right margin of left tegmen. The stridulatory file is 2.2–2.5 mm long and contains 105–130 pegs. Male cerci slender, 2.4–2.7 mm long, gradually and moderately incurved in distal 1/4, tapering in an apical denticle. Ovipositor short, upcurved, 8.3–9.2 mm long. Male calling song consists of a long sequence of two-component syllables (Fig. <xref ref-type="fig" rid="F3">3A, B</xref>) repeated at a rate of 160–220 per minute (at 22–27°C air temperature). Each syllable lasts for 237–385 ms and is formed of two parts: a longer group of 46–79 impulses (156–286 ms) shortly followed by a higher amplitude group of 2–7 clicks (3–28 ms) (Fig. <xref ref-type="fig" rid="F3">3C, D</xref>). Females reply right after the male syllable, with a latency of 48–66 ms (Fig. <xref ref-type="fig" rid="F4">4C</xref>). All these sounds are produced by closing the tegmina.</p><p>Morphologically, <italic><tp:taxon-name><tp:taxon-name-part taxon-name-part-type="genus" reg="Isophya">Isophya</tp:taxon-name-part> <tp:taxon-name-part taxon-name-part-type="species" reg="bucovinensis">bucovinensis</tp:taxon-name-part></tp:taxon-name></italic> sp. n. belongs to the <italic><tp:taxon-name><tp:taxon-name-part taxon-name-part-type="genus" reg="Isophya">Isophya</tp:taxon-name-part> <tp:taxon-name-part taxon-name-part-type="species" reg="camptoxypha">camptoxypha</tp:taxon-name-part></tp:taxon-name></italic> species group. Within this complex, <italic><tp:taxon-name><tp:taxon-name-part taxon-name-part-type="genus" reg="Isophya">I.</tp:taxon-name-part> <tp:taxon-name-part taxon-name-part-type="species" reg="bucovinensis">bucovinensis</tp:taxon-name-part></tp:taxon-name></italic> sp. n. and <italic><tp:taxon-name><tp:taxon-name-part taxon-name-part-type="genus" reg="Isophya">I.</tp:taxon-name-part> <tp:taxon-name-part taxon-name-part-type="species" reg="nagyi">nagyi</tp:taxon-name-part></tp:taxon-name></italic> differ from all the other species in the relatively high number of pegs observable in the male stridulatory file. Furthermore, <italic><tp:taxon-name><tp:taxon-name-part taxon-name-part-type="genus" reg="Isophya">Isophya</tp:taxon-name-part> <tp:taxon-name-part taxon-name-part-type="species" reg="bucovinensis">bucovinensis</tp:taxon-name-part></tp:taxon-name></italic> sp. n. can be easily distinguished from <italic><tp:taxon-name><tp:taxon-name-part taxon-name-part-type="genus" reg="Isophya">I.</tp:taxon-name-part> <tp:taxon-name-part taxon-name-part-type="species" reg="nagyi">nagyi</tp:taxon-name-part></tp:taxon-name></italic> by examining the number of impulse groups within a syllable (three in <italic><tp:taxon-name><tp:taxon-name-part taxon-name-part-type="genus" reg="Isophya">I.</tp:taxon-name-part> <tp:taxon-name-part taxon-name-part-type="species" reg="nagyi">nagyi</tp:taxon-name-part></tp:taxon-name></italic> vs. two in <italic><tp:taxon-name><tp:taxon-name-part taxon-name-part-type="genus" reg="Isophya">I.</tp:taxon-name-part> <tp:taxon-name-part taxon-name-part-type="species" reg="bucovinensis">bucovinensis</tp:taxon-name-part></tp:taxon-name></italic> sp. n.) and the syllable repetition rate during continuous singing: 60–80 syllables/minute in <italic><tp:taxon-name><tp:taxon-name-part taxon-name-part-type="genus" reg="Isophya">I.</tp:taxon-name-part> <tp:taxon-name-part taxon-name-part-type="species" reg="nagyi">nagyi</tp:taxon-name-part></tp:taxon-name></italic> (21–24°C) and 160–220 in <italic><tp:taxon-name><tp:taxon-name-part taxon-name-part-type="genus" reg="Isophya">I.</tp:taxon-name-part> <tp:taxon-name-part taxon-name-part-type="species" reg="bucovinensis">bucovinensis</tp:taxon-name-part></tp:taxon-name></italic> sp. n. (22–27°C) (Fig. <xref ref-type="fig" rid="F4">4</xref>).</p></tp:treatment-sec><tp:treatment-sec sec-type="description" id="SECID0ERGAE"><title>Description.</title><p>
            <bold><italic>Male</italic></bold> (Fig. <xref ref-type="fig" rid="F2">2A, C, H, J, K</xref>; Table <xref ref-type="table" rid="T1">1</xref>). Fastigium verticis half as wide as scapus, slightly tapering frontward. Head width 3.1–3.7 mm, 1.3 times the maximum pronotum width. The pronotum is 3.9–5 mm long, with lateral carinae nearly parallel in prozona, broken at traverse sulcus, widen and divergent in metazona. Saddle–shaped from a lateral view, the paranota with concave dorsal margin; anterior and ventral borders straight, posterior edge moderately convex. Tegmina short and narrow, slightly shorter than or as long as pronotum, reaching the second abdominal tergite. Venation reticulate, Cu2 vein swollen, its length 3/4 of pronotum posterior margin. The angle between cubital veins of approximately 70–80°, speculum large and quadrangular. At the distal end of Cu2, the right margin of left tegmen forms an obtuse angle of nearly 110°. Stridulatory file arcuate, 2.2–2.5 mm long, with 105–130 teeth. Hind femur without ventral spines, 3.5–4 times long as pronotum. Epiproct almost twice as wide as long. Cerci covered by fine hairs, slender, 2.4–2.7 mm long, gradually narrowing towards tip, slightly curved in apical fourth. Terminal denticle strong, located in middle of cercus apex. Subgenital plate moderately elongated, narrowed apically with triangular apical incision and more or less acute lobes on its caudal margin.</p><fig id="F2" position="float" orientation="portrait"><label>Figure 2.</label><caption><p>Photographs of the typical eidonomy of <italic><tp:taxon-name><tp:taxon-name-part taxon-name-part-type="genus" reg="Isophya">Isophya</tp:taxon-name-part> <tp:taxon-name-part taxon-name-part-type="species" reg="bucovinensis">bucovinensis</tp:taxon-name-part></tp:taxon-name></italic> sp. n. male (<bold>A, C, H, J, K</bold>) and female (<bold>B, D, E, F, G, I</bold>). <bold>A, B</bold> head, pronotum and tegmina in dorsal view <bold>C D</bold> head, pronotum and tegmina in lateral view <bold>E</bold> ovipositor in lateral view <bold>F</bold> female subgenital plate <bold>G</bold> female cerci in dorsal view <bold>H</bold> male stridulatory file (SEM) <bold>I</bold> female stridulatory bristles (SEM) <bold>J</bold> male cercus (SEM) <bold>K</bold> male cerci in dorsal view. Scale bars 1 mm.</p></caption><graphic xmlns:xlink="http://www.w3.org/1999/xlink" xlink:href="zookeys-680-057-g002.jpg" position="float" orientation="portrait" xlink:type="simple" id="oo_140434.jpg"/></fig><table-wrap id="T1" position="float" orientation="portrait"><label>Table 1.</label><caption><p>Morphometric characters measured in males of <italic><tp:taxon-name><tp:taxon-name-part taxon-name-part-type="genus" reg="Isophya">Isophya</tp:taxon-name-part> <tp:taxon-name-part taxon-name-part-type="species" reg="bucovinensis">bucovinensis</tp:taxon-name-part></tp:taxon-name></italic> sp. n. (N = 10) and <italic><tp:taxon-name><tp:taxon-name-part taxon-name-part-type="genus" reg="Isophya">I.</tp:taxon-name-part> <tp:taxon-name-part taxon-name-part-type="species" reg="nagyi">nagyi</tp:taxon-name-part></tp:taxon-name></italic> (N = 20) (values in millimeters).</p></caption><table id="TID0EMMAC" rules="all"><tbody><tr><th rowspan="2" colspan="1">Morphometric parameters</th><th rowspan="1" colspan="3">
                    <italic><tp:taxon-name><tp:taxon-name-part taxon-name-part-type="genus" reg="Isophya">Isophya</tp:taxon-name-part> <tp:taxon-name-part taxon-name-part-type="species" reg="bucovinensis">bucovinensis</tp:taxon-name-part></tp:taxon-name></italic> sp. n.</th><th rowspan="1" colspan="3">
                    <italic><tp:taxon-name><tp:taxon-name-part taxon-name-part-type="genus" reg="Isophya">Isophya</tp:taxon-name-part> <tp:taxon-name-part taxon-name-part-type="species" reg="nagyi">nagyi</tp:taxon-name-part></tp:taxon-name></italic>
                  </th></tr><tr><th rowspan="1" colspan="1">Min</th><th rowspan="1" colspan="1">Max</th><th rowspan="1" colspan="1">Mean ± SD</th><th rowspan="1" colspan="1">Min</th><th rowspan="1" colspan="1">Max</th><th rowspan="1" colspan="1">Mean ± SD</th></tr><tr><td rowspan="1" colspan="1">Width of head</td><td rowspan="1" colspan="1">3.1</td><td rowspan="1" colspan="1">3.7</td><td rowspan="1" colspan="1">3.37 ± 0.213</td><td rowspan="1" colspan="1">3.4</td><td rowspan="1" colspan="1">3.8</td><td rowspan="1" colspan="1">3.64 ± 0.105</td></tr><tr><td rowspan="1" colspan="1">Length of pronotum</td><td rowspan="1" colspan="1">3.8</td><td rowspan="1" colspan="1">4.3</td><td rowspan="1" colspan="1">4.02 ± 0.198</td><td rowspan="1" colspan="1">3.3</td><td rowspan="1" colspan="1">4.3</td><td rowspan="1" colspan="1">3.84 ± 0.261</td></tr><tr><td rowspan="1" colspan="1">Frontal width of pronotum</td><td rowspan="1" colspan="1">3.2</td><td rowspan="1" colspan="1">3.4</td><td rowspan="1" colspan="1">3.32 ± 0.083</td><td rowspan="1" colspan="1">3</td><td rowspan="1" colspan="1">3.6</td><td rowspan="1" colspan="1">3.19 ± 0.159</td></tr><tr><td rowspan="1" colspan="1">Caudal width of pronotum</td><td rowspan="1" colspan="1">3.9</td><td rowspan="1" colspan="1">5.0</td><td rowspan="1" colspan="1">4.41 ± 0.442</td><td rowspan="1" colspan="1">4.4</td><td rowspan="1" colspan="1">5.2</td><td rowspan="1" colspan="1">4.6 ± 0.201</td></tr><tr><td rowspan="1" colspan="1">Length of left tegmina</td><td rowspan="1" colspan="1">3.4</td><td rowspan="1" colspan="1">4.8</td><td rowspan="1" colspan="1">3.88 ± 0.449</td><td rowspan="1" colspan="1">4</td><td rowspan="1" colspan="1">4.8</td><td rowspan="1" colspan="1">4.44 ± 0.211</td></tr><tr><td rowspan="1" colspan="1">Width of left tegmina</td><td rowspan="1" colspan="1">3.1</td><td rowspan="1" colspan="1">4.2</td><td rowspan="1" colspan="1">3.7 ± 0.361</td><td rowspan="1" colspan="1">3.8</td><td rowspan="1" colspan="1">4.4</td><td rowspan="1" colspan="1">4.1 ± 0.16</td></tr><tr><td rowspan="1" colspan="1">Length of hind femur</td><td rowspan="1" colspan="1">13.5</td><td rowspan="1" colspan="1">15.9</td><td rowspan="1" colspan="1">14.7 ± 0.718</td><td rowspan="1" colspan="1">14.3</td><td rowspan="1" colspan="1">16.8</td><td rowspan="1" colspan="1">15.58 ± 0.747</td></tr><tr><td rowspan="1" colspan="1">Length of cercus</td><td rowspan="1" colspan="1">2.4</td><td rowspan="1" colspan="1">2.7</td><td rowspan="1" colspan="1">2.5 ± 0.103</td><td rowspan="1" colspan="1">2.2</td><td rowspan="1" colspan="1">2.8</td><td rowspan="1" colspan="1">2.54 ± 0.131</td></tr></tbody></table></table-wrap><p>Coloration green, densely punctuated with fine, dark green and brown spots. Some specimens with two dorsal, parallel, bilateral stripes from pronotum to end of abdomen, red, orange, or yellow colored. Antennae greenish, reddish or brownish, compound eyes bicolored: upper part brown or red and lower part green. Disc of pronotum green, bordered by a yellowish or whitish band, from behind the eye to the posterolateral angle of wing, complemented by a reddish brown stripe in metazona. Tegmina brown or dark red, with green margins and greenish or yellowish white costal margin, as continuation of pronotum band. Legs usually green, brownish or reddish. Cerci brown or reddish brown.</p><!--PageBreak--><p>
            <bold><italic>Female</italic></bold> (Fig. <xref ref-type="fig" rid="F2">2B, D, E, F, G, I</xref>). Head roughly as in male. Pronotum disc marginally widening in its posterior part, with lateral carinae straight in prozona. Paranota similar to these of male. Tegmina with dense reticulate venation, approximately 1/4–1/3 the length of pronotum, reaching the first abdominal tergite, with more or less rounded margins. Right tegmen with two dorsal fields of stridulatory bristles on cubital veins. Epiproct semicircular. Cercus short, hairy, conical. Subgenital plate rounded, narrow. Ovipositor relatively short, upcurved, 8.3–9.2 mm long, with 8–9 spines on dorsal margin and 7–9 spines on ventral margin, gonangulum ellipsoid.</p><p>Body coloration similar to that of male. Tegmina green with brownish inner and whitish or yellowish lateral edges. Ovipositor green with dark brown spines.</p><!--PageBreak--></tp:treatment-sec><tp:treatment-sec sec-type="Bioacoustics" id="SECID0EJRAE"><title>Bioacoustics</title><p>(Figs <xref ref-type="fig" rid="F3">3</xref>, <xref ref-type="fig" rid="F4">4</xref>; Table <xref ref-type="table" rid="T2">2</xref>). Males stridulate in the evening and at night. Typically, the song consists of series of 8–35 syllables; uninterrupted series of more than 200 syllables were also recorded. Syllable repetition rate is 160–220 syllables/minute at 22–27°C. <italic><tp:taxon-name><tp:taxon-name-part taxon-name-part-type="genus" reg="Isophya">Isophya</tp:taxon-name-part> <tp:taxon-name-part taxon-name-part-type="species" reg="bucovinensis">bucovinensis</tp:taxon-name-part></tp:taxon-name></italic> sp. n. produces a single syllable type, lasting for 237–385 ms (mean ± SD: 311.6 ± 57.85 ms, n = 11 males) and formed of two elements: the main part (“B”) is a longer group of 46–79 impulses (mean ± SD: 60.1 ± 11.54), 156–286 ms (mean ± SD: 215.2 ± 52.7 ms) long, shortly followed by the terminal “C” part, a higher amplitude group of 2–7 impulses (mean ± SD: 4.4 ± 1.64), 3–28 ms (mean ± SD: 16.45 ± 7.39 ms) long. The same impulse interval was measured in both “B” and “C” groups, <!--PageBreak-->2–4 ms. The two parts are separated by a short silent interval of 59–94 ms (mean ± SD: 76.85 ± 10.56 ms). The following syllable begins 76–125 ms (mean ± SD: 94.2 ± 17 ms) later (Fig. <xref ref-type="fig" rid="F3">3</xref>). All sounds are produced when the male closes the tegmina. Apart from the described typical syllable structure, some males produce syllables without the “C” element at the beginning of syllable series. The calling song’s dominant frequency components are between 10–35 kHz, highest peak at approximately 25 kHz (Fig. <xref ref-type="fig" rid="F4">4E</xref>).</p><fig id="F3" position="float" orientation="portrait"><label>Figure 3.</label><caption><p>Oscillographic representation of the calling songs (<bold>A, B</bold>) of two males of <italic><tp:taxon-name><tp:taxon-name-part taxon-name-part-type="genus" reg="Isophya">Isophya</tp:taxon-name-part> <tp:taxon-name-part taxon-name-part-type="species" reg="bucovinensis">bucovinensis</tp:taxon-name-part></tp:taxon-name></italic> sp. n. and detailed syllables (<bold>C, D</bold>). <bold>A, C</bold> Călimani Mountains, 12 Apostoli peak, 1730 m asl (air temperature 24°C) <bold>B, D</bold> Suhard Mountains, Omu peak, 1860 m asl (air temperature 25°C).</p></caption><graphic xmlns:xlink="http://www.w3.org/1999/xlink" xlink:href="zookeys-680-057-g003.jpg" position="float" orientation="portrait" xlink:type="simple" id="oo_140435.jpg"/></fig><table-wrap id="T2" position="float" orientation="portrait"><label>Table 2.</label><caption><p>Descriptive statistics for oscillographic parameters of the male calling song and for female response delay in <italic><tp:taxon-name><tp:taxon-name-part taxon-name-part-type="genus" reg="Isophya">Isophya</tp:taxon-name-part> <tp:taxon-name-part taxon-name-part-type="species" reg="bucovinensis">bucovinensis</tp:taxon-name-part></tp:taxon-name></italic> sp. n. and <italic><tp:taxon-name><tp:taxon-name-part taxon-name-part-type="genus" reg="Isophya">I.</tp:taxon-name-part> <tp:taxon-name-part taxon-name-part-type="species" reg="nagyi">nagyi</tp:taxon-name-part></tp:taxon-name></italic> (duration values in milliseconds). Number of specimens for which measurements were made: <italic><tp:taxon-name><tp:taxon-name-part taxon-name-part-type="genus" reg="Isophya">I.</tp:taxon-name-part> <tp:taxon-name-part taxon-name-part-type="species" reg="bucovinensis">bucovinensis</tp:taxon-name-part></tp:taxon-name></italic> 11 males, 5 females; <italic><tp:taxon-name><tp:taxon-name-part taxon-name-part-type="genus" reg="Isophya">I.</tp:taxon-name-part> <tp:taxon-name-part taxon-name-part-type="species" reg="nagyi">nagyi</tp:taxon-name-part></tp:taxon-name></italic> 10 males, 2 females.</p></caption><table id="TID0EKKAE" rules="all"><tbody><tr><th rowspan="2" colspan="1">Calling song parameters</th><th rowspan="1" colspan="3">
                    <italic><tp:taxon-name><tp:taxon-name-part taxon-name-part-type="genus" reg="Isophya">Isophya</tp:taxon-name-part> <tp:taxon-name-part taxon-name-part-type="species" reg="bucovinensis">bucovinensis</tp:taxon-name-part></tp:taxon-name></italic> sp. n.</th><th rowspan="1" colspan="3">
                    <italic><tp:taxon-name><tp:taxon-name-part taxon-name-part-type="genus" reg="Isophya">Isophya</tp:taxon-name-part> <tp:taxon-name-part taxon-name-part-type="species" reg="nagyi">nagyi</tp:taxon-name-part></tp:taxon-name></italic>
                  </th></tr><tr><th rowspan="1" colspan="1">Min</th><th rowspan="1" colspan="1">Max</th><th rowspan="1" colspan="1">Mean ± SD</th><th rowspan="1" colspan="1">Min</th><th rowspan="1" colspan="1">Max</th><th rowspan="1" colspan="1">Mean ± SD</th></tr><tr><td rowspan="1" colspan="1">Duration of syllable (<abbrev xmlns:xlink="http://www.w3.org/1999/xlink" xlink:title="duration of syllable" id="ABBRID0EDXAE" xlink:type="simple">DS</abbrev>)</td><td rowspan="1" colspan="1">237</td><td rowspan="1" colspan="1">385</td><td rowspan="1" colspan="1">311.6 ± 57.85</td><td rowspan="1" colspan="1">489.6</td><td rowspan="1" colspan="1">934.3</td><td rowspan="1" colspan="1">727.33 ± 148.27</td></tr><tr><td rowspan="1" colspan="1">Duration of “B”–element (<abbrev xmlns:xlink="http://www.w3.org/1999/xlink" xlink:title="duration of B–element" id="ABBRID0E5XAE" xlink:type="simple">DB</abbrev>)</td><td rowspan="1" colspan="1">156</td><td rowspan="1" colspan="1">286</td><td rowspan="1" colspan="1">215.2 ± 52.7</td><td rowspan="1" colspan="1">129.5</td><td rowspan="1" colspan="1">217.8</td><td rowspan="1" colspan="1">188.96 ± 32.03</td></tr><tr><td rowspan="1" colspan="1">Number of impulses in “B”–element (<abbrev xmlns:xlink="http://www.w3.org/1999/xlink" xlink:title="number of impulses in B–element" id="ABBRID0EZYAE" xlink:type="simple">NIB</abbrev>)</td><td rowspan="1" colspan="1">46</td><td rowspan="1" colspan="1">79</td><td rowspan="1" colspan="1">60.1 ± 11.54</td><td rowspan="1" colspan="1">38.7</td><td rowspan="1" colspan="1">79</td><td rowspan="1" colspan="1">56.83 ± 12.77</td></tr><tr><td rowspan="1" colspan="1">Silent interval between “B”– and “C”–elements (<abbrev xmlns:xlink="http://www.w3.org/1999/xlink" xlink:title="silent interval between B– and C–elements" id="ABBRID0EUZAE" xlink:type="simple">IntBC</abbrev>)</td><td rowspan="1" colspan="1">59</td><td rowspan="1" colspan="1">94</td><td rowspan="1" colspan="1">76.85 ± 10.56</td><td rowspan="1" colspan="1">54.2</td><td rowspan="1" colspan="1">91.5</td><td rowspan="1" colspan="1">69.43 ± 12.36</td></tr><tr><td rowspan="1" colspan="1">Duration of “C”–element (<abbrev xmlns:xlink="http://www.w3.org/1999/xlink" xlink:title="duration of C–element" id="ABBRID0EP1AE" xlink:type="simple">DC</abbrev>)</td><td rowspan="1" colspan="1">3</td><td rowspan="1" colspan="1">28</td><td rowspan="1" colspan="1">16.45 ± 7.39</td><td rowspan="1" colspan="1">1</td><td rowspan="1" colspan="1">5.4</td><td rowspan="1" colspan="1">3.59 ± 1.62</td></tr><tr><td rowspan="1" colspan="1">Number of impulses in “C”–element (<abbrev xmlns:xlink="http://www.w3.org/1999/xlink" xlink:title="number of impulses in C–element" id="ABBRID0EK2AE" xlink:type="simple">NIC</abbrev>)</td><td rowspan="1" colspan="1">2</td><td rowspan="1" colspan="1">7</td><td rowspan="1" colspan="1">4.4 ± 1.64</td><td rowspan="1" colspan="1">1</td><td rowspan="1" colspan="1">4</td><td rowspan="1" colspan="1">2.6 ± 0.96</td></tr><tr><td rowspan="1" colspan="1">Silent interval between successive syllables (<abbrev xmlns:xlink="http://www.w3.org/1999/xlink" xlink:title="silent interval between successive syllables" id="ABBRID0EF3AE" xlink:type="simple">IntS</abbrev>)</td><td rowspan="1" colspan="1">76</td><td rowspan="1" colspan="1">125</td><td rowspan="1" colspan="1">94.2 ± 17</td><td rowspan="1" colspan="1">121.2</td><td rowspan="1" colspan="1">227.9</td><td rowspan="1" colspan="1">160.24 ± 34.24</td></tr><tr><td rowspan="1" colspan="1">Female response delay (<abbrev xmlns:xlink="http://www.w3.org/1999/xlink" xlink:title="delay of female response" id="ABBRID0EA4AE" xlink:type="simple">F</abbrev>)</td><td rowspan="1" colspan="1">48</td><td rowspan="1" colspan="1">66</td><td rowspan="1" colspan="1">58.7 ± 4.77</td><td rowspan="1" colspan="1">71</td><td rowspan="1" colspan="1">127</td><td rowspan="1" colspan="1">112.2</td></tr></tbody></table></table-wrap><p>Females find males by phonotaxis and emit simple clicks if the male song is attractive for them. In the resulting male–female acoustic duet, the female replies only after the male syllables (“C”–part), with a latency of 48–66 ms (mean ± SD: 58.7 ± 4.77 ms, n = 200 replies from 5 females) (Fig. <xref ref-type="fig" rid="F4">4C</xref>).</p><fig id="F4" position="float" orientation="portrait"><label>Figure 4.</label><caption><p>Acoustic signals analysis in two close–related species: <bold>A, B</bold> oscillographic pattern of male calling song <bold>C, D</bold> a detailed syllable and the female response (marked with green) <bold>E</bold> spectrum (function: Hanning window, size: 512). <bold>A, C, E</bold> red line <italic><tp:taxon-name><tp:taxon-name-part taxon-name-part-type="genus" reg="Isophya">Isophya</tp:taxon-name-part> <tp:taxon-name-part taxon-name-part-type="species" reg="bucovinensis">bucovinensis</tp:taxon-name-part></tp:taxon-name></italic> sp. n. <bold>B, D, E</bold> blue line <italic><tp:taxon-name><tp:taxon-name-part taxon-name-part-type="genus" reg="Isophya">Isophya</tp:taxon-name-part> <tp:taxon-name-part taxon-name-part-type="species" reg="nagyi">nagyi</tp:taxon-name-part></tp:taxon-name></italic>.</p></caption><graphic xmlns:xlink="http://www.w3.org/1999/xlink" xlink:href="zookeys-680-057-g004.jpg" position="float" orientation="portrait" xlink:type="simple" id="oo_140436.jpg"/></fig></tp:treatment-sec><tp:treatment-sec sec-type="etymology" id="SECID0EJ6AE"><title>Etymology.</title><p>The specific name is derived from the historical region of Bucovina, “Land of the beech forests”.</p><!--PageBreak--></tp:treatment-sec><tp:treatment-sec sec-type="distribution" id="SECID0EP6AE"><title>Distribution and natural history.</title><p>The new species populates mesophytic montane meadows in the south–western part of Bucovina, within the altitudinal range of 900–1900 m (Fig. <xref ref-type="fig" rid="F1">1C</xref>). The insects were collected from broad leaves of various dicotyledonous plants: <italic><tp:taxon-name><tp:taxon-name-part taxon-name-part-type="genus" reg="Veratrum">Veratrum</tp:taxon-name-part></tp:taxon-name></italic> sp., <italic><tp:taxon-name><tp:taxon-name-part taxon-name-part-type="genus" reg="Rumex">Rumex</tp:taxon-name-part></tp:taxon-name></italic> sp., <italic><tp:taxon-name><tp:taxon-name-part taxon-name-part-type="genus" reg="Rubus">Rubus</tp:taxon-name-part></tp:taxon-name></italic> sp., <italic><tp:taxon-name><tp:taxon-name-part taxon-name-part-type="genus" reg="Aconitum">Aconitum</tp:taxon-name-part></tp:taxon-name></italic> sp., <italic><tp:taxon-name><tp:taxon-name-part taxon-name-part-type="genus" reg="Vaccinium">Vaccinium</tp:taxon-name-part></tp:taxon-name></italic> sp., <italic><tp:taxon-name><tp:taxon-name-part taxon-name-part-type="genus" reg="Urtica">Urtica</tp:taxon-name-part></tp:taxon-name></italic> sp., <italic><tp:taxon-name><tp:taxon-name-part taxon-name-part-type="genus" reg="Gentiana">Gentiana</tp:taxon-name-part></tp:taxon-name></italic> sp., <italic><tp:taxon-name><tp:taxon-name-part taxon-name-part-type="genus" reg="Hypericum">Hypericum</tp:taxon-name-part></tp:taxon-name></italic> sp. etc. The distribution of this bush-cricket includes highlands from northern and western Călimani Mountains, the northern part of Suhard Mountains (Eastern Carpathians) (Fig. <xref ref-type="fig" rid="F6">6</xref>) and most likely occurs also in Dorna depression and the central and southern parts of Suhard Mountains.</p></tp:treatment-sec><tp:treatment-sec sec-type="conservation status" id="SECID0EWBAG"><title>Conservation status.</title><p>
            <italic><tp:taxon-name><tp:taxon-name-part taxon-name-part-type="genus" reg="Isophya">Isophya</tp:taxon-name-part> <tp:taxon-name-part taxon-name-part-type="species" reg="bucovinensis">bucovinensis</tp:taxon-name-part></tp:taxon-name></italic> sp. n. is known only from Călimani and Suhard Mountains. It could be considered as <italic>Endangered B1ab(iii, v)+2ab(iii, v)</italic> following IUCN’s Red List categories and criteria version 3.1 (known EOO=234 km<sup>2</sup> and AOO=28 km<sup>2</sup>; the constant degradation of species’ habitat is the result of mechanized mowing in June and July, and overgrazing, especially in Suhard highlands) (<xref ref-type="bibr" rid="B15">IUCN 2012</xref>).</p></tp:treatment-sec><tp:treatment-sec sec-type="discussion" id="SECID0ERCAG"><title>Discussion.</title><p>In this study, we report the discovery and give the description of a new bush-cricket species recognized based on its distinctive calling song. The basic pattern of its song is not unique within the genus <italic><tp:taxon-name><tp:taxon-name-part taxon-name-part-type="genus" reg="Isophya">Isophya</tp:taxon-name-part></tp:taxon-name></italic>: a series of evenly repeated syllables, <!--PageBreak-->each consisting of two elements: a longer impulse series followed by a short impulse group (see e. g. <xref ref-type="bibr" rid="B7">Heller 1988</xref>, <xref ref-type="bibr" rid="B3">Chobanov et al. 2013</xref>). However, species producing this male song pattern can be found in several different, morphology-based species-groups (<xref ref-type="bibr" rid="B28">Warchałowska-Śliwa et al. 2008</xref>, <xref ref-type="bibr" rid="B3">Chobanov et al. 2013</xref>). One of these species-groups is the <italic><tp:taxon-name><tp:taxon-name-part taxon-name-part-type="genus" reg="Isophya">Isophya</tp:taxon-name-part> <tp:taxon-name-part taxon-name-part-type="species" reg="camptoxypha">camptoxypha</tp:taxon-name-part></tp:taxon-name></italic> complex. Six morphologically closely-related species inhabiting the Carpathians were recently placed within this group: <italic><tp:taxon-name><tp:taxon-name-part taxon-name-part-type="genus" reg="Isophya">I.</tp:taxon-name-part> <tp:taxon-name-part taxon-name-part-type="species" reg="camptoxypha">camptoxypha</tp:taxon-name-part></tp:taxon-name></italic> Fieber, <italic><tp:taxon-name><tp:taxon-name-part taxon-name-part-type="genus" reg="Isophya">I.</tp:taxon-name-part> <tp:taxon-name-part taxon-name-part-type="species" reg="ciucasi">ciucasi</tp:taxon-name-part></tp:taxon-name></italic> Iorgu &amp; Iorgu, <italic><tp:taxon-name><tp:taxon-name-part taxon-name-part-type="genus" reg="Isophya">I.</tp:taxon-name-part> <tp:taxon-name-part taxon-name-part-type="species" reg="nagyi">nagyi</tp:taxon-name-part></tp:taxon-name></italic>, <italic><tp:taxon-name><tp:taxon-name-part taxon-name-part-type="genus" reg="Isophya">I.</tp:taxon-name-part> <tp:taxon-name-part taxon-name-part-type="species" reg="sicula">sicula</tp:taxon-name-part></tp:taxon-name></italic> Orci, Szövényi &amp; Nagy, <italic><tp:taxon-name><tp:taxon-name-part taxon-name-part-type="genus" reg="Isophya">I.</tp:taxon-name-part> <tp:taxon-name-part taxon-name-part-type="species" reg="posthumoidalis">posthumoidalis</tp:taxon-name-part></tp:taxon-name></italic> Bazyluk and <italic><tp:taxon-name><tp:taxon-name-part taxon-name-part-type="genus" reg="Isophya">Isophya</tp:taxon-name-part> <tp:taxon-name-part taxon-name-part-type="species" reg="dochia">dochia</tp:taxon-name-part></tp:taxon-name></italic> Iorgu (<xref ref-type="bibr" rid="B24">Szövényi et al. 2012</xref>, <xref ref-type="bibr" rid="B13">Iorgu 2012</xref>). Because of its similar morphology, <italic><tp:taxon-name><tp:taxon-name-part taxon-name-part-type="genus" reg="Isophya">I.</tp:taxon-name-part> <tp:taxon-name-part taxon-name-part-type="species" reg="bucovinensis">bucovinensis</tp:taxon-name-part></tp:taxon-name></italic> sp. n. also belongs to this group.</p><p>Since the species of the <italic><tp:taxon-name><tp:taxon-name-part taxon-name-part-type="genus" reg="Isophya">Isophya</tp:taxon-name-part> <tp:taxon-name-part taxon-name-part-type="species" reg="camptoxypha">camptoxypha</tp:taxon-name-part></tp:taxon-name></italic> species-group are all very similar to each other regarding the morphology, we believe that a male calling song based identification key will be helpful to identify specimens from populations of unknown species identity.</p><p>Identification key for the presently recognized species of <italic><tp:taxon-name><tp:taxon-name-part taxon-name-part-type="genus" reg="Isophya">I.</tp:taxon-name-part> <tp:taxon-name-part taxon-name-part-type="species" reg="camptoxypha">camptoxypha</tp:taxon-name-part></tp:taxon-name></italic> species group, based on male song characters:</p><table-wrap content-type="key" position="anchor" orientation="portrait"><table id="TID0EA1AE" rules="all"><tbody><tr><td rowspan="1" colspan="1">1</td><td rowspan="1" colspan="1">Male calling song consists of syllable groups separated from each other by a characteristic interval. Syllable groups are composed of two syllable types (“A” and “B”), each group being a series of “A” syllables followed by one “B” syllable containing conspicuous, high amplitude clicks (Fig. <xref ref-type="fig" rid="F5">5A, B</xref>)</td><td rowspan="1" colspan="1">
                    <bold>2</bold>
                  </td></tr><tr><td rowspan="1" colspan="1">–</td><td rowspan="1" colspan="1">Male calling song is a series of syllables, no regular syllable groups are observable, syllables show the same basic structure (i.e. the song is composed of one syllable type) (Fig. <xref ref-type="fig" rid="F5">5C–G</xref>)</td><td rowspan="1" colspan="1">
                    <bold>3</bold>
                  </td></tr><tr><td rowspan="1" colspan="1">2</td><td rowspan="1" colspan="1">“A” syllables are shorter than 25 ms, the conspicuous click(s) follow(s) a silent interval of 300–450 ms (Fig. <xref ref-type="fig" rid="F5">5A</xref>)</td><td rowspan="1" colspan="1">
                    <bold><italic><tp:taxon-name><tp:taxon-name-part taxon-name-part-type="genus" reg="Isophya">I.</tp:taxon-name-part> <tp:taxon-name-part taxon-name-part-type="species" reg="posthumoidalis">posthumoidalis</tp:taxon-name-part></tp:taxon-name></italic></bold>
                  </td></tr><tr><td rowspan="1" colspan="1">–</td><td rowspan="1" colspan="1">“A” syllables have a duration of 30–60 ms, the high amplitude click(s) between the syllable groups follow(s) a 550–950 ms long silent interval (Fig. <xref ref-type="fig" rid="F5">5B</xref>)</td><td rowspan="1" colspan="1">
                    <bold><italic><tp:taxon-name><tp:taxon-name-part taxon-name-part-type="genus" reg="Isophya">I.</tp:taxon-name-part> <tp:taxon-name-part taxon-name-part-type="species" reg="dochia">dochia</tp:taxon-name-part></tp:taxon-name></italic></bold>
                  </td></tr><tr><td rowspan="1" colspan="1">3</td><td rowspan="1" colspan="1">The longest impulse series in the syllables (<abbrev xmlns:xlink="http://www.w3.org/1999/xlink" xlink:title="longest impulse series in a syllable" id="ABBRID0E1KAG" xlink:type="simple">LIS</abbrev>) is shorter than 80 ms</td><td rowspan="1" colspan="1">
                    <bold>4</bold>
                  </td></tr><tr><td rowspan="1" colspan="1">–</td><td rowspan="1" colspan="1">
                    <abbrev xmlns:xlink="http://www.w3.org/1999/xlink" xlink:title="longest impulse series in a syllable" id="ABBRID0EMLAG" xlink:type="simple">LIS</abbrev> is longer than 100 ms</td><td rowspan="1" colspan="1">
                    <bold>5</bold>
                  </td></tr><tr><td rowspan="1" colspan="1">4</td><td rowspan="1" colspan="1">
                    <abbrev xmlns:xlink="http://www.w3.org/1999/xlink" xlink:title="longest impulse series in a syllable" id="ABBRID0E5LAG" xlink:type="simple">LIS</abbrev> falls between 25–60 ms, consisting of more than 10 impulses (Fig. <xref ref-type="fig" rid="F5">5C</xref>)</td><td rowspan="1" colspan="1">
                    <bold><italic><tp:taxon-name><tp:taxon-name-part taxon-name-part-type="genus" reg="Isophya">I.</tp:taxon-name-part> <tp:taxon-name-part taxon-name-part-type="species" reg="camptoxypha">camptoxypha</tp:taxon-name-part></tp:taxon-name></italic></bold>
                  </td></tr><tr><td rowspan="1" colspan="1">–</td><td rowspan="1" colspan="1">
                    <abbrev xmlns:xlink="http://www.w3.org/1999/xlink" xlink:title="longest impulse series in a syllable" id="ABBRID0EANAG" xlink:type="simple">LIS</abbrev> is shorter than 25 ms, consisting of 1–3 impulse(s) (Fig. <xref ref-type="fig" rid="F5">5D</xref>)</td><td rowspan="1" colspan="1">
                    <bold><italic><tp:taxon-name><tp:taxon-name-part taxon-name-part-type="genus" reg="Isophya">I.</tp:taxon-name-part> <tp:taxon-name-part taxon-name-part-type="species" reg="sicula">sicula</tp:taxon-name-part></tp:taxon-name></italic></bold>
                  </td></tr><tr><td rowspan="1" colspan="1">5</td><td rowspan="1" colspan="1">Syllables consisting of two impulse groups</td><td rowspan="1" colspan="1">
                    <bold>6</bold>
                  </td></tr><tr><td rowspan="1" colspan="1">–</td><td rowspan="1" colspan="1">Syllables consisting of three impulse groups (Fig. <xref ref-type="fig" rid="F5">5F</xref>)</td><td rowspan="1" colspan="1">
                    <bold><italic><tp:taxon-name><tp:taxon-name-part taxon-name-part-type="genus" reg="Isophya">I.</tp:taxon-name-part> <tp:taxon-name-part taxon-name-part-type="species" reg="nagyi">nagyi</tp:taxon-name-part></tp:taxon-name></italic></bold>
                  </td></tr><tr><td rowspan="1" colspan="1">6</td><td rowspan="1" colspan="1">Interval after <abbrev xmlns:xlink="http://www.w3.org/1999/xlink" xlink:title="longest impulse series in a syllable" id="ABBRID0ENPAG" xlink:type="simple">LIS</abbrev> is longer than 300 ms (Fig. <xref ref-type="fig" rid="F5">5E</xref>)</td><td rowspan="1" colspan="1">
                    <bold><italic><tp:taxon-name><tp:taxon-name-part taxon-name-part-type="genus" reg="Isophya">I.</tp:taxon-name-part> <tp:taxon-name-part taxon-name-part-type="species" reg="ciucasi">ciucasi</tp:taxon-name-part></tp:taxon-name></italic></bold>
                  </td></tr><tr><td rowspan="1" colspan="1">–</td><td rowspan="1" colspan="1">Interval after <abbrev xmlns:xlink="http://www.w3.org/1999/xlink" xlink:title="longest impulse series in a syllable" id="ABBRID0EPQAG" xlink:type="simple">LIS</abbrev> is shorter than 150 ms (Fig. <xref ref-type="fig" rid="F5">5G</xref>)</td><td rowspan="1" colspan="1">
                    <bold><italic><tp:taxon-name><tp:taxon-name-part taxon-name-part-type="genus" reg="Isophya">I.</tp:taxon-name-part> <tp:taxon-name-part taxon-name-part-type="species" reg="bucovinensis">bucovinensis</tp:taxon-name-part></tp:taxon-name></italic> sp. n.</bold>
                  </td></tr></tbody></table></table-wrap><fig id="F5" position="float" orientation="portrait"><label>Figure 5.</label><caption><p>Oscillograms showing the typical pattern of male calling songs in each species of the <italic><tp:taxon-name><tp:taxon-name-part taxon-name-part-type="genus" reg="Isophya">Isophya</tp:taxon-name-part> <tp:taxon-name-part taxon-name-part-type="species" reg="camptoxypha">camptoxypha</tp:taxon-name-part></tp:taxon-name></italic> species-group: <bold>A</bold> <italic><tp:taxon-name><tp:taxon-name-part taxon-name-part-type="genus" reg="Isophya">I.</tp:taxon-name-part> <tp:taxon-name-part taxon-name-part-type="species" reg="posthumoidalis">posthumoidalis</tp:taxon-name-part></tp:taxon-name></italic> (25°C, Bieszczady Mountains, Poland) <bold>B</bold> <italic><tp:taxon-name><tp:taxon-name-part taxon-name-part-type="genus" reg="Isophya">I.</tp:taxon-name-part> <tp:taxon-name-part taxon-name-part-type="species" reg="dochia">dochia</tp:taxon-name-part></tp:taxon-name></italic> (24.8°C, Gurghiu Mountains, Romania) <bold>C</bold> <italic><tp:taxon-name><tp:taxon-name-part taxon-name-part-type="genus" reg="Isophya">I.</tp:taxon-name-part> <tp:taxon-name-part taxon-name-part-type="species" reg="camptoxypha">camptoxypha</tp:taxon-name-part></tp:taxon-name></italic> (25°C, Bieszczady Mountains, Poland) <bold>D</bold> <italic><tp:taxon-name><tp:taxon-name-part taxon-name-part-type="genus" reg="Isophya">I.</tp:taxon-name-part> <tp:taxon-name-part taxon-name-part-type="species" reg="sicula">sicula</tp:taxon-name-part></tp:taxon-name></italic> (24.8°C, Harghita-Ciceu Mountains, Romania) <bold>E</bold> <italic><tp:taxon-name><tp:taxon-name-part taxon-name-part-type="genus" reg="Isophya">I.</tp:taxon-name-part> <tp:taxon-name-part taxon-name-part-type="species" reg="ciucasi">ciucasi</tp:taxon-name-part></tp:taxon-name></italic> (25°C, Ciucaș Mountains, Romania) <bold>F</bold> <italic><tp:taxon-name><tp:taxon-name-part taxon-name-part-type="genus" reg="Isophya">I.</tp:taxon-name-part> <tp:taxon-name-part taxon-name-part-type="species" reg="nagyi">nagyi</tp:taxon-name-part></tp:taxon-name></italic> (22.5°C, Călimani Mountains, Romania) <bold>G</bold> <italic><tp:taxon-name><tp:taxon-name-part taxon-name-part-type="genus" reg="Isophya">I.</tp:taxon-name-part> <tp:taxon-name-part taxon-name-part-type="species" reg="bucovinensis">bucovinensis</tp:taxon-name-part></tp:taxon-name></italic> sp. n. (25°C, Suhard Mountains, Romania). Time scale (shown at the bottom) is the same for all oscillograms in the figure. The arrows indicate the characteristic interval separating syllable groups.</p></caption><graphic xmlns:xlink="http://www.w3.org/1999/xlink" xlink:href="zookeys-680-057-g005.jpg" position="float" orientation="portrait" xlink:type="simple" id="oo_140437.jpg"/></fig><p>The duration values given in the above key are based on male songs recorded at an ambient air temperature between 20–25°C. To identify specimens, a song recording should be made in that range of air temperature. The key is most reliable when mean values based on at least 5–10 measurements per specimen are used in all quantitative characters.</p><!--PageBreak--><!--PageBreak--><p>The easiest way to identify male specimens of <italic><tp:taxon-name><tp:taxon-name-part taxon-name-part-type="genus" reg="Isophya">Isophya</tp:taxon-name-part> <tp:taxon-name-part taxon-name-part-type="species" reg="bucovinensis">bucovinensis</tp:taxon-name-part></tp:taxon-name></italic> sp. n. is to examine both the male stridulatory file and the pattern of male calling song. Within the <italic><tp:taxon-name><tp:taxon-name-part taxon-name-part-type="genus" reg="Isophya">I.</tp:taxon-name-part> <tp:taxon-name-part taxon-name-part-type="species" reg="camptoxypha">camptoxypha</tp:taxon-name-part></tp:taxon-name></italic> species group, only two species have male stridulatory files containing more than 100 stridulatory pegs: <italic><tp:taxon-name><tp:taxon-name-part taxon-name-part-type="genus" reg="Isophya">I.</tp:taxon-name-part> <tp:taxon-name-part taxon-name-part-type="species" reg="nagyi">nagyi</tp:taxon-name-part></tp:taxon-name></italic> and <italic><tp:taxon-name><tp:taxon-name-part taxon-name-part-type="genus" reg="Isophya">I.</tp:taxon-name-part> <tp:taxon-name-part taxon-name-part-type="species" reg="bucovinensis">bucovinensis</tp:taxon-name-part></tp:taxon-name></italic> sp. n. Interestingly, except for the different number of syllabic elements and syllable repetition rates, the syllables produced by males of <italic><tp:taxon-name><tp:taxon-name-part taxon-name-part-type="genus" reg="Isophya">Isophya</tp:taxon-name-part> <tp:taxon-name-part taxon-name-part-type="species" reg="bucovinensis">bucovinensis</tp:taxon-name-part></tp:taxon-name></italic> sp. n. and <italic><tp:taxon-name><tp:taxon-name-part taxon-name-part-type="genus" reg="Isophya">I.</tp:taxon-name-part> <tp:taxon-name-part taxon-name-part-type="species" reg="nagyi">nagyi</tp:taxon-name-part></tp:taxon-name></italic> show remarkable similarities in oscillographic structure (Fig. <xref ref-type="fig" rid="F4">4</xref>). The longest impulse series of their syllables (element “B”) are almost identical (156–286 ms, 46–79 impulses in <italic><tp:taxon-name><tp:taxon-name-part taxon-name-part-type="genus" reg="Isophya">I.</tp:taxon-name-part> <tp:taxon-name-part taxon-name-part-type="species" reg="bucovinensis">bucovinensis</tp:taxon-name-part></tp:taxon-name></italic> sp. n. and 129–217 ms, 38–79 impulses in <italic><tp:taxon-name><tp:taxon-name-part taxon-name-part-type="genus" reg="Isophya">I.</tp:taxon-name-part> <tp:taxon-name-part taxon-name-part-type="species" reg="nagyi">nagyi</tp:taxon-name-part></tp:taxon-name></italic>), and also the high amplitude, short impulse group (element “C”) after the long impulse series is rather similar in the two species (3–28 ms, 2–7 impulses in <italic><tp:taxon-name><tp:taxon-name-part taxon-name-part-type="genus" reg="Isophya">I.</tp:taxon-name-part> <tp:taxon-name-part taxon-name-part-type="species" reg="bucovinensis">bucovinensis</tp:taxon-name-part></tp:taxon-name></italic> sp. n. and 1–6 ms, 1–4 impulses in <italic><tp:taxon-name><tp:taxon-name-part taxon-name-part-type="genus" reg="Isophya">I.</tp:taxon-name-part> <tp:taxon-name-part taxon-name-part-type="species" reg="nagyi">nagyi</tp:taxon-name-part></tp:taxon-name></italic>). Because of these similarities in song and due to the high level of morphological similarity, we hypothesize that the two species are likely to be a pair of young sister species. This premise should be examined during subsequent studies relying on molecular genetic analysis. Spectral properties of the male calling songs are similar in these two species, most likely due to the comparable dimensions of male stridulatory apparatus (Fig. <xref ref-type="fig" rid="F4">4E</xref>).</p><p>In <italic><tp:taxon-name><tp:taxon-name-part taxon-name-part-type="genus" reg="Isophya">Isophya</tp:taxon-name-part> <tp:taxon-name-part taxon-name-part-type="species" reg="bucovinensis">bucovinensis</tp:taxon-name-part></tp:taxon-name></italic> sp. n., the delay of female response is much shorter (48–66 ms) than that in <italic><tp:taxon-name><tp:taxon-name-part taxon-name-part-type="genus" reg="Isophya">I.</tp:taxon-name-part> <tp:taxon-name-part taxon-name-part-type="species" reg="nagyi">nagyi</tp:taxon-name-part></tp:taxon-name></italic> (71–127 ms) (Fig. <xref ref-type="fig" rid="F4">4C, D</xref>). Since female reply delay proved to be a critical parameter for males to recognize female response as a conspecific signal in a number of phaneropterine bush-crickets (Heller &amp; von Helversen, 1986), the detected difference in response delay is likely to make the responses of <italic><tp:taxon-name><tp:taxon-name-part taxon-name-part-type="genus" reg="Isophya">I.</tp:taxon-name-part> <tp:taxon-name-part taxon-name-part-type="species" reg="bucovinensis">bucovinensis</tp:taxon-name-part></tp:taxon-name></italic> sp. n. females ineffective for communicating with <italic><tp:taxon-name><tp:taxon-name-part taxon-name-part-type="genus" reg="Isophya">I.</tp:taxon-name-part> <tp:taxon-name-part taxon-name-part-type="species" reg="nagyi">nagyi</tp:taxon-name-part></tp:taxon-name></italic> males and vice versa. Also, another impediment for heterospecific communication in these two species is that the responses of <italic><tp:taxon-name><tp:taxon-name-part taxon-name-part-type="genus" reg="Isophya">I.</tp:taxon-name-part> <tp:taxon-name-part taxon-name-part-type="species" reg="nagyi">nagyi</tp:taxon-name-part></tp:taxon-name></italic> females would overlap with a dense impulse series of the male’s next syllable if she would try to duet with a male <italic><tp:taxon-name><tp:taxon-name-part taxon-name-part-type="genus" reg="Isophya">I.</tp:taxon-name-part> <tp:taxon-name-part taxon-name-part-type="species" reg="bucovinensis">bucovinensis</tp:taxon-name-part></tp:taxon-name></italic> sp. n.; the detection of the female signal is less likely if the male’s own signal masks it. Therefore, in addition to the clear difference of male songs, the divergence of female response delay also suggests that the two taxa are best treated as specifically distinct. However, several interesting questions arise regarding the male–female communication of these two species. Presently, it is uncertain which feature of the male signal serves as a marker to start the timing of female response. Females of duetting <tp:taxon-name><tp:taxon-name-part taxon-name-part-type="subfamily">Phaneropterinae</tp:taxon-name-part></tp:taxon-name> bush-crickets usually use a conspicuous motif of the male song as a response timing marker (<xref ref-type="bibr" rid="B6">Heller and von Helversen 1986</xref>, <xref ref-type="bibr" rid="B8">Heller 1990</xref>, <xref ref-type="bibr" rid="B4">Dobler et al. 1994</xref>). Clearly detectable features of the male song in <italic><tp:taxon-name><tp:taxon-name-part taxon-name-part-type="genus" reg="Isophya">I.</tp:taxon-name-part> <tp:taxon-name-part taxon-name-part-type="species" reg="bucovinensis">bucovinensis</tp:taxon-name-part></tp:taxon-name></italic> sp. n. are the beginning and end of “B” and “C” elements. Among these, we consider the beginning of “C” element to be most likely the female response timing marker (this is why we measured female response delay from that male song feature). However, it is only a presumption and a future laboratory test with playback experiments applying modified male syllables will be needed to answer this question.</p><p>The <italic><tp:taxon-name><tp:taxon-name-part taxon-name-part-type="genus" reg="Isophya">Isophya</tp:taxon-name-part> <tp:taxon-name-part taxon-name-part-type="species" reg="camptoxypha">camptoxypha</tp:taxon-name-part></tp:taxon-name></italic> species-group shows a surprisingly high rate of endemism in the Eastern Carpathians. Five of its recently described species have very small distribution areas (Fig. <xref ref-type="fig" rid="F6">6</xref>) : <italic><tp:taxon-name><tp:taxon-name-part taxon-name-part-type="genus" reg="Isophya">I.</tp:taxon-name-part> <tp:taxon-name-part taxon-name-part-type="species" reg="ciucasi">ciucasi</tp:taxon-name-part></tp:taxon-name></italic> populates montane meadows in the southern part of <!--PageBreak-->the Eastern Carpathians: in Ciucaș and Vrancea Mountains, <italic><tp:taxon-name><tp:taxon-name-part taxon-name-part-type="genus" reg="Isophya">I.</tp:taxon-name-part> <tp:taxon-name-part taxon-name-part-type="species" reg="dochia">dochia</tp:taxon-name-part></tp:taxon-name></italic> is known to occur in Ceahlău, Bistriței and Gurghiu Mountains, <italic><tp:taxon-name><tp:taxon-name-part taxon-name-part-type="genus" reg="Isophya">I.</tp:taxon-name-part> <tp:taxon-name-part taxon-name-part-type="species" reg="sicula">sicula</tp:taxon-name-part></tp:taxon-name></italic> is distributed in Harghita-Mădăraș and Stânișoarei Mountains, <italic><tp:taxon-name><tp:taxon-name-part taxon-name-part-type="genus" reg="Isophya">I.</tp:taxon-name-part> <tp:taxon-name-part taxon-name-part-type="species" reg="nagyi">nagyi</tp:taxon-name-part></tp:taxon-name></italic> occurs in small areas in the southern part of Călimani volcanic caldera and <italic><tp:taxon-name><tp:taxon-name-part taxon-name-part-type="genus" reg="Isophya">I.</tp:taxon-name-part> <tp:taxon-name-part taxon-name-part-type="species" reg="bucovinensis">bucovinensis</tp:taxon-name-part></tp:taxon-name></italic> sp. n. is known from the northern and western parts of Călimani, reaching Suhard mountains in north. The ancestors of these species presumably penetrated from the distribution center of this genus in Balkan–Asia Minor along the western part of Southern Carpathians and Apuseni Mountains dispersal routes (<xref ref-type="bibr" rid="B16">Kenyeres et al. 2009</xref>), and speciated during their expansion by isolation of the populations in the mountain chains of Eastern Carpathians.</p><fig id="F6" position="float" orientation="portrait"><label>Figure 6.</label><caption><p>Geographic distribution of the Eastern Carpathian endemic <italic><tp:taxon-name><tp:taxon-name-part taxon-name-part-type="genus" reg="Isophya">Isophya</tp:taxon-name-part></tp:taxon-name></italic> species: red dots – <italic><tp:taxon-name><tp:taxon-name-part taxon-name-part-type="genus" reg="Isophya">I.</tp:taxon-name-part> <tp:taxon-name-part taxon-name-part-type="species" reg="bucovinensis">bucovinensis</tp:taxon-name-part></tp:taxon-name></italic> sp. n., yellow pentagons – <italic><tp:taxon-name><tp:taxon-name-part taxon-name-part-type="genus" reg="Isophya">I.</tp:taxon-name-part> <tp:taxon-name-part taxon-name-part-type="species" reg="ciucasi">ciucasi</tp:taxon-name-part></tp:taxon-name></italic>, green squares – <italic><tp:taxon-name><tp:taxon-name-part taxon-name-part-type="genus" reg="Isophya">I.</tp:taxon-name-part> <tp:taxon-name-part taxon-name-part-type="species" reg="dochia">dochia</tp:taxon-name-part></tp:taxon-name></italic>, blue diamonds – <italic><tp:taxon-name><tp:taxon-name-part taxon-name-part-type="genus" reg="Isophya">I.</tp:taxon-name-part> <tp:taxon-name-part taxon-name-part-type="species" reg="nagyi">nagyi</tp:taxon-name-part></tp:taxon-name></italic>, black triangles – <italic><tp:taxon-name><tp:taxon-name-part taxon-name-part-type="genus" reg="Isophya">I.</tp:taxon-name-part> <tp:taxon-name-part taxon-name-part-type="species" reg="sicula">sicula</tp:taxon-name-part></tp:taxon-name></italic>.</p></caption><graphic xmlns:xlink="http://www.w3.org/1999/xlink" xlink:href="zookeys-680-057-g006.jpg" position="float" orientation="portrait" xlink:type="simple" id="oo_140438.jpg"/></fig></tp:treatment-sec><ref-list><ref id="B15"><mixed-citation xmlns:xlink="http://www.w3.org/1999/xlink" xlink:type="simple">
          <institution xlink:type="simple">IUCN</institution> (<year>2012</year>) <source>IUCN Red List Categories and Criteria: Version 3.1</source>, <edition>2nd Edition</edition>. <publisher-loc>Gland, Switzerland and Cambridge, UK</publisher-loc>, iv + <size units="page">32 pp</size>.</mixed-citation></ref><ref id="B7"><mixed-citation xmlns:xlink="http://www.w3.org/1999/xlink" xlink:type="simple">
          <person-group><name name-style="western"><surname>Heller</surname><given-names>K-G</given-names></name></person-group> (<year>1988</year>) <source>Bioakustik der europaeischen Laubheuschrecken.</source> <publisher-name>Josef Margraf</publisher-name>, <publisher-loc>Weikersheim</publisher-loc>, <size units="page">358 pp</size>.</mixed-citation></ref><ref id="B3"><mixed-citation xmlns:xlink="http://www.w3.org/1999/xlink" xlink:type="simple">
          <person-group><name name-style="western"><surname>Chobanov</surname><given-names>DP</given-names></name><name name-style="western"><surname>Grzywacz</surname><given-names>B</given-names></name><name name-style="western"><surname>Iorgu</surname><given-names>IŞ</given-names></name><name name-style="western"><surname>Çiplak</surname><given-names>B</given-names></name><name name-style="western"><surname>Ilieva</surname><given-names>MB</given-names></name><name name-style="western"><surname>Warchałowska-Śliwa</surname><given-names>E</given-names></name></person-group> (<year>2013</year>) <article-title>Review of the Balkan <italic><tp:taxon-name><tp:taxon-name-part taxon-name-part-type="genus">Isophya</tp:taxon-name-part></tp:taxon-name></italic> (<tp:taxon-name><tp:taxon-name-part taxon-name-part-type="order">Orthoptera</tp:taxon-name-part></tp:taxon-name>: <tp:taxon-name><tp:taxon-name-part taxon-name-part-type="family">Phaneropteridae</tp:taxon-name-part></tp:taxon-name>) with particular emphasis on the <italic><tp:taxon-name><tp:taxon-name-part taxon-name-part-type="genus">Isophya</tp:taxon-name-part> <tp:taxon-name-part taxon-name-part-type="species">modesta</tp:taxon-name-part></tp:taxon-name></italic> group and remarks on the systematics of the genus based on morphological and acoustic data.</article-title> <source>Zootaxa</source> <volume>3658</volume>(<issue>1</issue>): <fpage>1</fpage>–<lpage>81</lpage>. <ext-link xlink:type="simple" ext-link-type="doi" xlink:href="10.11646/zootaxa.3658.1.1">https://doi.org/10.11646/zootaxa.3658.1.1</ext-link></mixed-citation></ref><ref id="B28"><mixed-citation xmlns:xlink="http://www.w3.org/1999/xlink" xlink:type="simple">
          <person-group><name name-style="western"><surname>Warchałowska-Śliwa</surname><given-names>E</given-names></name><name name-style="western"><surname>Chobanov</surname><given-names>DP</given-names></name><name name-style="western"><surname>Grzywacz</surname><given-names>B</given-names></name><name name-style="western"><surname>Maryańska-Nadachowska</surname><given-names>A</given-names></name></person-group> (<year>2008</year>) <article-title>Taxonomy of the genus <italic><tp:taxon-name><tp:taxon-name-part taxon-name-part-type="genus">Isophya</tp:taxon-name-part></tp:taxon-name></italic> (<tp:taxon-name><tp:taxon-name-part taxon-name-part-type="order">Orthoptera</tp:taxon-name-part></tp:taxon-name>, <tp:taxon-name><tp:taxon-name-part taxon-name-part-type="family">Phaneropteridae</tp:taxon-name-part></tp:taxon-name>, <tp:taxon-name><tp:taxon-name-part taxon-name-part-type="subfamily">Barbitistinae</tp:taxon-name-part></tp:taxon-name>): comparison of karyological and morphological data.</article-title> <source>Folia biologica (Kraków)</source> <volume>56</volume>(<issue>3–4</issue>): <fpage>227</fpage>–<lpage>241</lpage>. <ext-link xlink:type="simple" ext-link-type="doi" xlink:href="10.3409/fb.56_3-4.227-241">https://doi.org/10.3409/fb.56_3-4.227-241</ext-link></mixed-citation></ref><ref id="B24"><mixed-citation xmlns:xlink="http://www.w3.org/1999/xlink" xlink:type="simple">
          <person-group><name name-style="western"><surname>Szövényi</surname><given-names>G</given-names></name><name name-style="western"><surname>Puskás</surname><given-names>G</given-names></name><name name-style="western"><surname>Orci</surname><given-names>KM</given-names></name></person-group> (<year>2012</year>) <article-title><italic><tp:taxon-name><tp:taxon-name-part taxon-name-part-type="genus">Isophya</tp:taxon-name-part> <tp:taxon-name-part taxon-name-part-type="species">nagyi</tp:taxon-name-part></tp:taxon-name></italic>, a new phaneropterid bush-cricket (<tp:taxon-name><tp:taxon-name-part taxon-name-part-type="order">Orthoptera</tp:taxon-name-part></tp:taxon-name>: <tp:taxon-name><tp:taxon-name-part taxon-name-part-type="superfamily">Tettigonioidea</tp:taxon-name-part></tp:taxon-name>) from the Eastern Carpathians (Căliman Mountains, North Romania).</article-title> <source>Zootaxa</source> <volume>3521</volume>: <fpage>67</fpage>–<lpage>79</lpage>. <ext-link xlink:type="simple" ext-link-type="uri" xlink:href="http://www.mapress.com/zootaxa/2012/f/zt03521p079.pdf">http://www.mapress.com/zootaxa/2012/f/zt03521p079.pdf</ext-link></mixed-citation></ref><ref id="B13"><mixed-citation xmlns:xlink="http://www.w3.org/1999/xlink" xlink:type="simple">
          <person-group><name name-style="western"><surname>Iorgu</surname><given-names>IŞ</given-names></name></person-group> (<year>2012</year>) <article-title>Acoustic analysis reveals a new cryptic bush-cricket in the Carpathian Mountains (<tp:taxon-name><tp:taxon-name-part taxon-name-part-type="order">Orthoptera</tp:taxon-name-part></tp:taxon-name>, <tp:taxon-name><tp:taxon-name-part taxon-name-part-type="family">Phaneropteridae</tp:taxon-name-part></tp:taxon-name>).</article-title> <source>ZooKeys</source> <volume>254</volume>: <fpage>1</fpage>–<lpage>22</lpage>. <ext-link xlink:type="simple" ext-link-type="doi" xlink:href="10.3897/zookeys.254.3892">https://doi.org/10.3897/zookeys.254.3892</ext-link></mixed-citation></ref><ref id="B6"><mixed-citation xmlns:xlink="http://www.w3.org/1999/xlink" xlink:type="simple">
          <person-group><name name-style="western"><surname>Heller</surname><given-names>K-G</given-names></name><name name-style="western"><surname>von Helversen</surname><given-names>D</given-names></name></person-group> (<year>1986</year>) <article-title>Acoustic communication in phaneropterid bushcrickets: species-specific delay of female stridulatory response and matching male sensory time window.</article-title> <source>Behavioral Ecology and Sociobiology</source> <volume>18</volume>(<issue>3</issue>): <fpage>189</fpage>–<lpage>198</lpage>. <ext-link xlink:type="simple" ext-link-type="doi" xlink:href="10.1007/BF00290822">https://doi.org/10.1007/BF00290822</ext-link></mixed-citation></ref><ref id="B8"><mixed-citation xmlns:xlink="http://www.w3.org/1999/xlink" xlink:type="simple">
          <person-group><name name-style="western"><surname>Heller</surname><given-names>K-G</given-names></name></person-group> (<year>1990</year>) <article-title>Evolution of song pattern in East Mediterranean <tp:taxon-name><tp:taxon-name-part taxon-name-part-type="subfamily">Phaneropterinae</tp:taxon-name-part></tp:taxon-name>.</article-title> In: <person-group><name name-style="western"><surname>Bailey</surname><given-names>WJ</given-names></name><name name-style="western"><surname>Rentz</surname><given-names>DCF</given-names></name></person-group> (<role>Eds</role>) <issue-title>The Tettigoniidae: Biology, Systematics, Evolution.</issue-title> <source>Crawford House Press, Bathurst</source>, <fpage>130</fpage>–<lpage>151</lpage>. <ext-link xlink:type="simple" ext-link-type="doi" xlink:href="10.1007/978-3-662-02592-5_8">https://doi.org/10.1007/978-3-662-02592-5_8</ext-link></mixed-citation></ref><ref id="B4"><mixed-citation xmlns:xlink="http://www.w3.org/1999/xlink" xlink:type="simple">
          <person-group><name name-style="western"><surname>Dobler</surname><given-names>S</given-names></name><name name-style="western"><surname>Heller</surname><given-names>K-G</given-names></name><name name-style="western"><surname>von Helversen</surname><given-names>O</given-names></name></person-group> (<year>1994</year>) <article-title>Song pattern recognition and an auditory time window in the female bushcricket <italic><tp:taxon-name><tp:taxon-name-part taxon-name-part-type="genus">Ancistrura</tp:taxon-name-part> <tp:taxon-name-part taxon-name-part-type="species">nigrovittata</tp:taxon-name-part></tp:taxon-name></italic> (<tp:taxon-name><tp:taxon-name-part taxon-name-part-type="order">Orthoptera</tp:taxon-name-part></tp:taxon-name>: <tp:taxon-name><tp:taxon-name-part taxon-name-part-type="family">Phaneropteridae</tp:taxon-name-part></tp:taxon-name>).</article-title> <source>Journal of Comparative Physiology A</source> <volume>175</volume>(<issue>1</issue>): <fpage>67</fpage>–<lpage>74</lpage>. <ext-link xlink:type="simple" ext-link-type="doi" xlink:href="10.1007/BF00217437">https://doi.org/10.1007/BF00217437</ext-link></mixed-citation></ref><ref id="B16"><mixed-citation xmlns:xlink="http://www.w3.org/1999/xlink" xlink:type="simple">
          <person-group><name name-style="western"><surname>Kenyeres</surname><given-names>Z</given-names></name><name name-style="western"><surname>Rácz</surname><given-names>IA</given-names></name><name name-style="western"><surname>Varga</surname><given-names>Z</given-names></name></person-group> (<year>2009</year>) <article-title>Endemism hot spots, core areas and disjunctions in European <tp:taxon-name><tp:taxon-name-part taxon-name-part-type="order">Orthoptera</tp:taxon-name-part></tp:taxon-name></article-title>. <source>Acta zoologica cracoviensia</source> <volume>52B</volume>(<issue>1</issue>–<issue>2</issue>): <fpage>189</fpage>–<lpage>211</lpage>. <ext-link xlink:type="simple" ext-link-type="uri" xlink:href="http://db.isez.pan.krakow.pl/AZC/pdf/azc_i/52B(1-2)/52B(1-2)_16.pdf">http://db.isez.pan.krakow.pl/AZC/pdf/azc_i/52B(1-2)/52B(1-2)_16.pdf</ext-link></mixed-citation></ref></ref-list></tp:taxon-treatment>
